# Supplementary material for: Quantifying the factors limiting rate performance in battery electrodes
Source: Nat Commun. 2019 Apr 29;10:1933. doi: 10.1038/s41467-019-09792-9 (PMC6488605; doi:10.1038/s41467-019-09792-9)
Supplement: Supplementary file 3 — Source Data [file 41467_2019_9792_MOESM3_ESM.xlsx]

## Sheet: Figure 2a
Figure 2a	Si				Graphite				NMC811				LCO
	X-axis	Y-axis			X-axis	Y-axis			X-axis	Y-axis			X-axis	Y-axis
	R	Specfic Capacity			R	Specfic Capacity			R	Specfic Capacity			R	Specfic Capacity
	h-1	mAh g-1			h-1	mAh g-1			h-1	mAh g-1			h-1	mAh g-1
	0.02497	2920			0.10462	355.568			0.13652	149.863			0.01975	142.454
	0.0648	2795.86			0.21064	353.208			0.27443	146.5			0.04288	131.937
	0.14396	2538.96			0.53077	350.432			0.70784	141.543			0.08619	108.856
	0.31026	2344.4			1.06768	348.419			1.50047	135.336			0.14646	97.1702
	0.98591	1830.59			2.36739	314.27			3.64971	111.8			0.53483	52.4216
	3.29025	1108.09			7.93116	234.518			27.0593	36.7504			1.53969	30.5099
									241.055	8.29958			3.52813	19.9923
									1976.41	2.04917			18.1784	7.72171

## Sheet: Figure 2b
Figure 2b	Li IB					Na IB
	X-axis	Y-axis	Y error			X-axis	Y-axis
	τ	n				τ	n
	s					s
	7.2	0.82	0.02			5.58	0.48
	23.94	0.71	0.04			64.8	0.73
	60.12	0.72	0.08			6.084	0.46
	111.6	0.78	0.02
	223.2	0.68	0.02			49.68	0.36
	--	--	--
	46.44	0.75	0.02			162	0.58
	118.8	0.77	0.05
	190.8	0.75	0.04			5.904	0.83
	284.4	0.74	0.02
	--	--	--			54	0.73
	39.6	0.96	0.08			2.844	0.607
	68.4	0.96	0.08
	244.8	0.73	0.06			6.84	0.723
	468	0.77	0.07
	792	0.68	0.07			128.52	0.752
	1656	0.63	0.06			24.84	0.95
	--	--	--			1.26	0.51
	16.2	0.55	0.09			0.612	0.41
	147.6	1.03	0.01			1.08	0.35
	241.2	1.14	0.03
	432	0.77	0.08			244.8	0.66
	972	0.67	0.06
	--	--	--			36.72	0.235
	338.04	1.6	0.06			162	0.44
	446.4	1.94	0.13			5220	0.58
	903.6	1.4	0.04
	1249.2	1.46	0.05			2304	0.78
	3060	1.4	0.05
	4572	1.06	0.03			22.32	0.74
	6228	1.09	0.04			9.72	0.43
	3009.6	1.99	0.1			36	0.67
	--	--	--
	163.8	0.5	0.05			2.628	0.3
	648	0.91	0.07			3.4776	0.47
	1105.2	1.19	0.05			28.08	0.633
	2268	1.09	0.05
	3420	1.12	0.09			3384	0.66
	6660	2	0.2
	--	--	--			1476	0.57
	5.76	0.38	0.03			1368	0.46
	6.48	0.64	0.04			2772	0.45
	14.04	0.67	0.02			1152	0.67
	34.92	0.77	0.02
	86.4	0.75	0.04
	244.44	0.69	0.03
	828	0.8	0.05
	--	--	--
	19.368	0.77	0.06
	100.8	0.9	0.04
	446.4	1.33	0.15
	--	--	--
	16.056	0.383	0.02
	15.12	0.435	0.02
	25.56	0.519	0.04
	80.64	0.605	0.016
	144.72	0.595	0.05
	--	--	--
	216	0.29	0.02
	468	0.24	0.01
	943.2	0.226	0.005
	2592	0.27	0.01
	--	--	--
	--	--	--
	187.2	0.63	0.013
	1188	0.55	0.02
	--	--	--
	--	--	--
	351	1.36	0.12
	486	1.3	0.05
	662.4	0.98	0.05
	900	0.87	0.05
	1288.8	0.78	0.06
	--	--	--
	--	--	--
	180	0.979	0.04
	550.8	0.92	0.02
	2520	0.75	0.02
	4320	0.71	0.04
	--	--	--
	--	--	--
	2646	1.47	0.1
	3996	0.99	0.16
	4680	0.82	0.06
	6048	0.79	0.04
	7848	0.63	0.05

## Sheet: Figure 2c
Figure 2c	Li IB					Na IB
	X-axis	Y-axis				X-axis	Y-axis
	LE	τ				LE	τ
	m	s				m	s
	1e-05	7.2				1.5e-05	5.58
	2.5e-05	23.94				1.5e-05	64.8
	5e-05	60.12				--	--
	7.7e-05	111.6				1e-05	6.084
	0.000104	223.2				--	--
	--	--				1.75e-05	162
	2.4e-05	46.44				--	--
	5e-05	118.8				2e-05	5.904
	7.6e-05	190.8				--	--
	0.000104	284.4				1.5e-05	54
	--	--				1.5e-05	2.844
	1.5e-05	39.6				--	--
	2.5e-05	68.4				1.75e-05	6.84
	4.5e-05	244.8				--	--
	6e-05	468				2e-05	128.52
	9.5e-05	792				2e-05	24.84
	0.00012	1656				2e-05	1.26
	--	--				2e-05	0.612
	2e-05	16.2				2e-05	1.08
	4e-05	147.6				--	--
	6e-05	241.2				3e-05	244.8
	8e-05	432				--	--
	0.000125	972				2.5e-05	36.72
	--	--				2.5e-05	162
	2.2e-05	338.04				4e-05	5220
	3.7e-05	446.4					--
	5.5e-05	903.6				--	--
	8.1e-05	1249.2				1e-05	2304
	0.00013	3060				--	--
	0.00023	4572				4.5e-05	22.32
	0.000295	6228				4.5e-05	9.72
	0.000115	3009.6				4.5e-05	36
	--	--				--	--
	9.74619e-05	163.8				1.25e-05	2.628
	0.00016599	648				1.25e-05	3.4776
	0.000269036	1105.2				1.25e-05	28.08
	0.000375635	2268				--	--
	0.000467005	3420
	0.000583756	6660
	--	--
	4e-06	5.76
	9e-06	6.48
	1.8e-05	14.04
	3.7e-05	34.92
	6.5e-05	86.4
	0.000109	244.44
	0.000203	828
	--	--
	2.23711e-05	19.368
	6.69869e-05	100.8
	0.000112487	446.4
	--	--
	--	16.056
	3.8961e-05	15.12
	7.14286e-05	25.56
	0.000103896	80.64
	0.000142857	144.72
	--	--
	5e-06	216
	9e-06	468
	1.8e-05	943.2
	2.9e-05	2592
	--	--
	--	--
	--	--
	--	--
	5.8e-05	351
	9.7e-05	486
	0.000127	662.4
	0.000154	900
	0.00018	1288.8
	--	--
	--	--
	6.4e-05	180
	0.000122	550.8
	0.000243	2520
	0.000313	4320
	--	--
	--	--
	4e-05	2646
	8.4e-05	3996
	0.000102	4680
	0.000135	6048
	0.00016	7848

## Sheet: Figure 2d
Figure 2d
	X-axis	Y-axis
	log(Θ/m2 s-1)	Number
	-8.425	0
	-8.675	0
	-8.925	1
	-9.175	2
	-9.425	2
	-9.675	6
	-9.925	8
	-10.175	13
	-10.425	16
	-10.675	18
	-10.925	13
	-11.175	9
	-11.425	8
	-11.675	4
	-11.925	1
	-12.175	2
	-12.425	3
	-12.675	2
	-12.925	1
	-13.175	0
	-13.425	1

## Sheet: Figure 2e
Figure 2e	Li IB					Na IB
	X-axis	Y-axis	Y error			X-axis	Y-axis
	LE	n				LE	n
	m					m
	1e-05	0.82	0.02			1.5e-05	0.48
	2.5e-05	0.71	0.04			1.5e-05	0.73
	5e-05	0.72	0.08			--	--
	7.7e-05	0.78	0.02			1e-05	0.46
	0.000104	0.68	0.02			--	--
	--	--	--			--
	2.4e-05	0.75	0.02			--	--
	5e-05	0.77	0.05			1.75e-05	0.58
	7.6e-05	0.75	0.04			--	--
	0.000104	0.74	0.02			2e-05	0.83
	--	--	--			--	--
	1.5e-05	0.96	0.08			1.5e-05	0.73
	2.5e-05	0.96	0.08			1.5e-05	0.607
	4.5e-05	0.73	0.06			--	--
	6e-05	0.77	0.07			1.75e-05	0.723
	9.5e-05	0.68	0.07			--	--
	0.00012	0.63	0.06			2e-05	0.752
	--	--	--			2e-05	0.95
	2e-05	0.55	0.09			2e-05	0.51
	4e-05	1.03	0.01			2e-05	0.41
	6e-05	1.14	0.03			2e-05	0.35
	8e-05	0.77	0.08			--	--
	0.000125	0.67	0.06			3e-05	0.66
	--	--	--			--	--
	2.2e-05	1.6	0.06			2.5e-05	0.235
	3.7e-05	1.94	0.13			2.5e-05	0.44
	5.5e-05	1.4	0.04			2.5e-05	0.36
	8.1e-05	1.46	0.05			--	--
	0.00013	1.4	0.05			--
	0.00023	1.06	0.03			--	--
	0.000295	1.09	0.04			4e-05	0.58
	0.000115	1.99	0.1			4e-05	0.42
	--	--	--			--	--
	9.74619e-05	0.5	0.05			1e-05	0.78
	0.00016599	0.91	0.07			--	--
	0.000269036	1.19	0.05			4.5e-05	0.74
	0.000375635	1.09	0.05			4.5e-05	0.43
	0.000467005	1.12	0.09			4.5e-05	0.67
	0.000583756	2	0.2			--	--
	--	--	--			1.25e-05	0.3
	4e-06	0.38	0.03			1.25e-05	0.47
	9e-06	0.64	0.04			1.25e-05	0.633
	1.8e-05	0.67	0.02			--	--
	3.7e-05	0.77	0.02
	6.5e-05	0.75	0.04
	0.000109	0.69	0.03
	0.000203	0.8	0.05
	--	--	--
	2.23711e-05	0.77	0.06
	6.69869e-05	0.9	0.04
	0.000112487	1.33	0.15
	--	--	--
	--	0.383	0.02
	3.8961e-05	0.435	0.02
	7.14286e-05	0.519	0.04
	0.000103896	0.605	0.016
	0.000142857	0.595	0.05
	--	--	--
	5e-06	0.29	0.02
	9e-06	0.24	0.01
	1.8e-05	0.226	0.005
	2.9e-05	0.27	0.01
	--	--	--
	--	--	--
	--	--	--
	--	--	--
	5.8e-05	1.36	0.12
	9.7e-05	1.3	0.05
	0.000127	0.98	0.05
	0.000154	0.87	0.05
	0.00018	0.78	0.06
	--	--	--
	--	--	--
	6.4e-05	0.979	0.04
	0.000122	0.92	0.02
	0.000243	0.75	0.02
	0.000313	0.71	0.04
	--	--	--
	--	--	--
	4e-05	1.47	0.1
	8.4e-05	0.99	0.16
	0.000102	0.82	0.06
	0.000135	0.79	0.04
	0.00016	0.63	0.05

## Sheet: Figure 2f
Figure 2f
	X-axis	Y-axis
	n	Number
	0.235	3
	0.305	3
	0.375	6
	0.445	11
	0.515	7
	0.585	10
	0.655	20
	0.725	21
	0.795	11
	0.865	3
	0.935	6
	1.005	4
	1.075	4
	1.145	1
	1.215	1
	1.285	1
	1.355	2
	1.425	3
	1.495	1
	1.565	0
	1.635	1
	1.705	0
	1.775	0
	1.845	0
	1.915	1
	1.985	2
	2.055	0
	2.125	0
	2.195	0

## Sheet: Figure 3a
Figure 3a		0% CNT			5% CNT			10% CNT			20% CNT			30% CNT
	X-axis	Y-axis		X-axis	Y-axis		X-axis	Y-axis		X-axis	Y-axis		X-axis	Y-axis
	R	Q/M		R	Q/M		R	Q/M		R	Q/M		R	Q/M
	h-1	mAh g-1		h-1	mAh g-1		h-1	mAh g-1		h-1	mAh g-1		h-1	mAh g-1
	0.173696	575.718		0.166885	599.215		0.13451	743.462		0.117923	848.009		0.119263	838.483
	0.596384	335.354		0.508012	393.691		0.37663	531.03		0.277157	721.612		0.271523	736.585
	2.16992	230.423		1.99529	250.59		1.36108	367.355		0.900344	555.343		0.759799	658.069
	5.85182	170.887		5.55556	180		3.92531	254.757		2.11964	471.779		1.70216	587.489
	21.8424	91.5649		15.873	126		12.7584	156.759		5.76486	346.929		3.77434	529.893

## Sheet: Figure 3b
Figure 3b
	X-axis	Y-axis	Y error			X-axis	Y-axis	Y error		X-axis	Y-axis	Y error			X-axis	Y-axis	Y error		X-axis	Y-axis	Y error		X-axis	Y-axis	Y error
	Mf	τ				Mf	τ			Mf	τ				Mf	τ			Mf	τ			Mf	τ
		s					s				s					s				s				s
		Zhang GaS SWNT					Coelho LTO NT				Yu Super-P/KS-6/C CrO2					Wang TPO NT				B Zhang LTO Graphene				Tang LCO Graphene+SuperP
	0	6876	1080			0	1224	288		0	128.52	14.4			0	19.8	1.8		0	5760	1080		0.005	169.2	3.6			--	--															--
	0.05	5760	720			0.01	79.2	7.2		0.014	24.84	1.08			0.02	36	1.8		0.01	3168	360		0.01	140.4	10.8			--	--															--
	0.1	2916	216			0.05	25.2	3.6		0.034	1.26	1.08			0.05	4.68	1.8		0.02	1548	288		0.02	100.8	18			--	--															--
	0.2	900	72			0.1	2.88	1.44		0.073	0.612	0.432			0.1	2.844	1.44		0.035	396	72		0.03	90	7.2			--	--															--
	0.3	201.6	36			0.15	3.564	1.44		0.146	1.08	0.468				--	--		0.05	262.8	10.8			--	--															--
	--	--	--			0.2	5.94	1.44			--	--				--	--		0.1	223.2	10.8			--	--															--
		--	--			0.25	1.764	0.72			--	--				--	--						0.007	147.6	7.2			--	--															--
		--	--			0.3	1.908	1.044			--	--				--	--			--	--		0.01	140.4	18			--	--															--
		--	--			0.4	1.08	0.36			--	--				--	--			--	--		0.02	72	14.4			--	--															--
		--	--			0.5	16.2	0.108			--	--				--	--			--	--		--	--	--			--	--															--
		--	--				--	--			--	--				--	--			--	--		0.007	144	7.2			--	--															--
	--	--	--				--	--			--	--				--	--			--	--		0.012	75.6	7.2			--	--															--
											--	--				--	--			--	--		0.022	72	14.4			--	--															--
											--	--				--	--			--	--		0.03	90	7.2			--	--															--
											--	--				--	--			--	--			--	--
											--	--				--	--			--	--			--	--
											--	--				--	--			--	--			--	--
											--	--				--	--			--	--			--	--
											--	--				--	--			--	--			--	--
											--	--				--	--			--	--			--	--
											--	--				--	--			--	--			--	--
											--	--				--	--			--	--			--	--
	--	--	--				--	--			--	--				--	--			--	--			--	--
																--	--			--	--			--	--
																--	--			--	--			--	--
																--	--			--	--			--	--
																--	--			--	--			--	--
																--	--			--	--			--	--
	--	--	--				--	--			--					--	--			--	--			--	--
																--	--			--	--			--	--
																--	--			--	--			--	--
																--	--			--	--			--	--
																--	--			--	--			--	--
	--	--	--													--	--			--	--			--	--
																--	--			--	--			--	--
																--	--			--	--			--	--
																--	--			--	--			--	--
																--	--			--	--			--	--
																--	--			--	--			--	--
	--	--	--													--	--			--	--			--	--
																--	--			--	--			--	--
																--	--			--	--			--	--
																--	--			--	--			--	--
																--	--			--	--			--	--
																--	--			--	--			--	--
	--	--	--													--	--			--	--			--	--
																				--	--			--	--
																				--	--			--	--
																				--	--			--	--
																				--	--			--	--
	--	--	--																	--	--			--	--
																								--	--
																								--	--
																								--	--
																								--	--
																								--	--
																								--	--
																								--	--
	--	--	--																					--	--
	--	--	--																					--	--
	--	--	--																					--	--

## Sheet: Figure 3c
Figure 3c
	X-axis	Y-axis	Y error		X-axis	Y-axis	Y error		X-axis	Y-axis	Y error		X-axis	Y-axis	Y error		X-axis	Y-axis	Y error		X-axis	Y-axis	Y error
	Mf	n			Mf	n			Mf	n			Mf	n			Mf	n			Mf	n
		Zhang GaS SWNT					Coelho LTO NT				Yu Super-P/KS-6/C CrO2			Wang TPO NT				B Zhang LTO Graphene				Tang LCO Graphene+SuperP
	0	0.45	0.03		0	0.59	0.02		0	0.752	0.02		0	0.5	0.05		0	0.58	0.02		0.005	0.69	0.02
	0.05	0.43	0.04		0.01	0.76	0.01		0.014	0.95	0.05		0.02	0.63	0.05		0.01	0.66	0.02		0.01	0.84	0.05
	0.1	0.47	0.02		0.05	0.83	0.03		0.034	0.51	0.12		0.05	0.61	0.07		0.02	0.58	0.05		0.02	0.7	0.08
	0.2	0.42	0.02		0.1	0.44	0.08		0.073	0.41	0.07		0.1	0.39	0.07		0.035	0.63	0.05		0.03	0.65	0.03
	0.3	0.29	0.03		0.15	0.45	0.07		0.146	0.35	0.05						0.05	0.42	0.01		--	--	--
	--	--	--		0.2	0.49	0.1										0.1	0.56	0.032		0.007	0.74	0.03
					0.25	0.37	0.05										0.15	0.44	0.03		0.01	0.79	0.08
					0.3	0.35	0.06														0.02	0.59	0.07
					0.4	0.3	0.03														--	--	--
					0.5	0.53	0.03														0.007	0.74	0.03
																					0.012	0.64	0.04
	--	--	--			--	--														0.022	0.6	0.07
																					0.03	0.65	0.03
	--	--	--
	--	--	--

## Sheet: Figure 3d
Figure 3d
	X-axis	Y-axis	Y-axis			X-axis	Y-axis
	n	Counts	Counts			n	Number
		Mf >10wt%	Mf < 10wt%
	0.2375	0	0			0.235	3
	0.3125	3	0			0.305	3
	0.3875	14	2			0.375	6
	0.4625	7	4			0.445	11
	0.5375	5	2			0.515	7
	0.6125	2	9			0.585	10
	0.6875	2	6			0.655	20
	0.7625	0	6			0.725	21
	0.8375	1	4			0.795	11
	0.9125	0	2			0.865	3
	0.9875	0	5			0.935	6
	1.0625	1	0			1.005	4
	1.1375	0	0			1.075	4
						1.145	1
						1.215	1
						1.285	1
						1.355	2
						1.425	3
						1.495	1
						1.565	0
						1.635	1
						1.705	0
						1.775	0
						1.845	0
						1.915	1
						1.985	2
						2.055	0
						2.125	0
						2.195	0

[truncated: 66 more sheets: Figure 3e, Figure 3f, Figure 4a, Figure 4b, Figure 4c, Figure 4d, Figure 4e, Figure 4f, Figure 5a, Figure 5b, Figure 5c, Figure 5d, Figure 5e, Figure 5f, Figure 6a, Figure 6b, Figure 6c, Figure 6d, Figure 6e, Supplementary Figure 1 …]
